# Supplementary material for: Comprehensive Analysis in the Nutritional Composition, Bioactive Contents, and Antioxidant Capacity of Walnut (Juglans regia L.) Male Flowers
Source: Foods. 2025 Dec 10;14(24):4250. doi: 10.3390/foods14244250 (PMC12732885; doi:10.3390/foods14244250)
Supplement: Supplementary file 1 [file foods-14-04250-s001.zip]

Archive with 1 entries (1 files):
- foods-4035979-supplementary.pdf
